# Supplementary material for: The Interplay of TLR-NFκB Signalling Pathway and Functional Immune-Related Enzymes in the Inflammatory Response of Ciona robusta
Source: Animals (Basel). 2024 Jul 25;14(15):2169. doi: 10.3390/ani14152169 (PMC11310991; doi:10.3390/ani14152169)
Supplement: Supplementary file 1 [file animals-14-02169-s001.zip]

Archive with 1 entries (1 files):
- animals-3093891-supplementary.pdf
